# Supplementary material for: Reconstruction of the Drive Underlying Food Intake and Its Control by Leptin and Dieting
Source: PLoS One. 2013 Sep 25;8(9):e74997. doi: 10.1371/journal.pone.0074997 (PMC3783460; doi:10.1371/journal.pone.0074997)
Supplement: Program S1 — Parameter estimates. (XLSX) [file pone.0074997.s002.xlsx]

## Sheet: Subject A
month	ti[day]	wi[lb]	Q(t)[cal]		w(ti)[lb]	(wi-w(ti))^2	Parameter estimates:		Q0=	2570.8
0	0	150.6	2570.8		152.148	2.39648			wmean=	157
1	30.35	150.7	2570.79		152.229	2.33718			delta=	0.4031
2	60.7	150.3	2570.78		152.31	4.03814			eta=	2.7822e-05
3	91.05	150.3	2570.78		152.39	4.36911			eps1=	1.0039e-07
4	121.4	152.6	2570.77		152.471	0.0166486			D=	2585.8
5	151.75	153.8	2570.76		152.552	1.55826			rho=	3500
6	182.1	155	2570.75		152.632	5.6054
7	212.45	156.2	2570.75		152.713	12.1581
8	242.8	156.8	2570.74		152.794	16.049
9	273.15	159.7	2570.73		152.875	46.586
10	303.5	159.5	2570.72		152.955	42.8326
11	333.85	159.8	2570.71		153.036	45.7509
12	364.2	159.9	2570.71		153.117	46.012
13	394.55	157.6	2570.7		153.198	19.3819
14	424.9	155.7	2570.69		153.278	5.86492
15	455.25	154.3	2570.68		153.359	0.885544
16	485.6	155.1	2570.67		153.44	2.75662
17	515.95	153.7	2570.67		153.52	0.03225
18	546.3	154.8	2570.66		153.601	1.43726
19	576.65	157.7	2570.65		153.682	16.1454
20	607	160	2570.64		153.763	38.9053
21	637.35	159.7	2570.64		153.843	34.3008
22	667.7	159.7	2570.63		153.924	33.3617
23	698.05	160.3	2570.62		154.005	39.63
24	728.4	161.3	2570.61		154.085	52.0492
25	758.75	159.3	2570.6		154.166	26.3558					best 10 estimates from 15
26	789.1	152.1	2570.6		154.247	4.60932		10 estimates			1	2	3	4	5	6	7	8	9	10	mean	st.dev	st.error
27	819.45	151.4	2570.59		154.328	8.57117		with	→	Q0	2570.8	1815	1952.3	2079.4	1903.9	2450.5	2838.8	2534.7	2095.5	3150.9	2339.18	418.754	132.422
28	849.8	152.9	2570.58		154.408	2.2752		lsqnonlin(Matlab)		delta	0.4031	0.451	0.2789	0.324	0.3735	0.2854	0.3098	0.3812	0.258	0.1657	0.32306	0.0782557	0.0247466
29	880.15	154.5	2570.57		154.489	0.0001188		fixed start values:		eta(x10-5)	2.7822	6.3049	4.4931	4.5067	3.8678	4.8646	9.3488	7.1654	4.4648	6.6016	5.43999	1.8149	0.573921
30	910.5	155.7	2570.57		154.57	1.2773		delta=0.3		D	2585.8	1838.9	1967.8	2096	1920.5	2466.6	2862.4	2552.9	2110.4	3165.1	2356.64	418.397	132.309
31	940.85	159.5	2570.56		154.651	23.5172		eta=10-4		eps1(x10-7)	1.0039	3.2183	2.1324	2.0091	1.8824	1.8424	3.0567	2.6227	1.975	1.9451	2.1688	0.612848	0.1938
32	971.2	162.1	2570.55		154.731	54.2982		eps1=10-4		residual(x103)	6.6527	6.6529	6.6528	6.6528	6.6528	6.6528	6.6529	6.6529	6.6528	6.6528
33	1001.55	164.4	2570.54		154.812	91.93		random start values:			minimum
34	1031.9	166	2570.53		154.893	123.372		Q0 in [2000,3500]
35	1062.25	166.7	2570.53		154.973	137.512		D in {2000, 3500]
36	1092.6	167.5	2570.52		155.054	154.899
37	1122.95	167.8	2570.51		155.135	160.406
38	1153.3	168.6	2570.5		155.216	179.142
39	1183.65	166.6	2570.49		155.296	127.773
40	1214	163.3	2570.49		155.377	62.7735
41	1244.35	160.6	2570.48		155.458	26.4428
42	1274.7	156.8	2570.47		155.538	1.59146
43	1305.05	152.7	2570.46		155.619	8.52165
44	1335.4	151.3	2570.46		155.7	19.3592
45	1365.75	148.9	2570.45		155.781	47.343
46	1396.1	146.1	2570.44		155.861	95.2838
47	1426.45	144.7	2570.43		155.942	126.384
48	1456.8	143.2	2570.42		156.023	164.424
49	1487.15	138.7	2570.42		156.103	302.882
50	1517.5	137.5	2570.41		156.184	349.1
51	1547.85	137.2	2570.4		156.265	363.471
52	1578.2	137.4	2570.39		156.346	358.937
53	1608.55	137.5	2570.38		156.426	358.207
54	1638.9	137.8	2570.38		156.507	349.955
55	1669.25	138.8	2570.37		156.588	316.406
56	1699.6	141.6	2570.36		156.669	227.06
57	1729.95	141.3	2570.35		156.749	238.679
58	1760.3	143	2570.35		156.83	191.267
59	1790.65	144.6	2570.34		156.911	151.552
60	1821	146.6	2570.33		156.991	107.981
61	1851.35	147.7	2570.32		157.072	87.8359
62	1881.7	148.9	2570.31		157.153	68.1087
63	1912.05	149.2	2570.31		157.234	64.5373
64	1942.4	150.1	2570.3		157.314	52.045
65	1972.75	151.5	2570.29		157.395	34.7503
66	2003.1	153.4	2570.28		157.476	16.6109
67	2033.45	155	2570.28		157.556	6.53499
68	2063.8	155.5	2570.27		157.637	4.56709
69	2094.15	155.8	2570.26		157.718	3.67791
70	2124.5	156.5	2570.25		157.799	1.6861
71	2154.85	157.4	2570.24		157.879	0.229645
72	2185.2	159	2570.24		157.96	1.08176
73	2215.55	159.2	2570.23		158.041	1.34413
74	2245.9	157.4	2570.22		158.121	0.520341
75	2276.25	155.5	2570.21		158.202	7.30112
76	2306.6	157.2	2570.2		158.283	1.17239
77	2336.95	156.6	2570.2		158.363	3.10986
78	2367.3	159.5	2570.19		158.444	1.11474
79	2397.65	159.2	2570.18		158.525	0.455761
80	2428	160.6	2570.17		158.606	3.9776
81	2458.35	161.1	2570.17		158.686	5.82586
82	2488.7	162.7	2570.16		158.767	15.4683
83	2519.05	164	2570.15		158.848	26.5458
84	2549.4	163.5	2570.14		158.928	20.8991
85	2579.75	162.6	2570.13		159.009	12.8942
86	2610.1	162	2570.13		159.09	8.4689
87	2640.45	163.4	2570.12		159.171	17.8881
88	2670.8	164.6	2570.11		159.251	28.6088
89	2701.15	164.6	2570.1		159.332	27.752
90	2731.5	164.9	2570.1		159.413	30.1105
91	2761.85	166.1	2570.09		159.493	43.6472
92	2792.2	166.1	2570.08		159.574	42.5873
93	2822.55	166	2570.07		159.655	40.2614
94	2852.9	165.3	2570.06		159.736	30.9635
95	2883.25	166.2	2570.06		159.816	40.7526
96	2913.6	165.9	2570.05		159.897	36.0368
97	2943.95	165.1	2570.04		159.978	26.2386
98	2974.3	164.5	2570.03		160.058	19.7283
99	3004.65	159.7	2570.02		160.139	0.192762
100	3035	161.7	2570.02		160.22	2.19114
101	3065.35	159.5	2570.01		160.3	0.64073
102	3095.7	161.8	2570		160.381	2.01311
103	3126.05	163.7	2569.99		160.462	10.4855
104	3156.4	165.2	2569.99		160.543	21.6917
105	3186.75	161.1	2569.98		160.623	0.22727
106	3217.1	156.8	2569.97		160.704	15.241
107	3247.45	157.9	2569.96		160.785	8.32137
108	3277.8	158.5	2569.95		160.865	5.59503
109	3308.15	156.1	2569.95		160.946	23.4845
110	3338.5	157.3	2569.94		161.027	13.8889
111	3368.85	160	2569.93		161.107	1.22653
112	3399.2	162.6	2569.92		161.188	1.99321
113	3429.55	164.3	2569.92		161.269	9.18762
114	3459.9	162.7	2569.91		161.35	1.8236
115	3490.25	160.3	2569.9		161.43	1.27756
116	3520.6	166.9	2569.89		161.511	29.0414
117	3550.95	168	2569.88		161.592	41.0664
118	3581.3	170.9	2569.88		161.672	85.1487
119	3611.65	172	2569.87		161.753	104.999
		157.005			residual:	6653.09

## Sheet: Subject B
month	ti[days]	wi[lbs]	m=	30.35	w(ti)	(wi-w(ti))^2		parameters:	q0=	2100.4		q40=	2117.42
0	0	122.3			121.067	1.51948			wmean=	127.4	(fixed)
1	30.35	122.9			121.392	2.27433			del=	0.3165
2	60.7	123.3			121.716	2.50755			eta=	0.00011741
3	91.05	122.1			122.041	0.00347876			eps1=	2.0558e-06		eps2=	8.305e-07
4	121.4	122.1			122.366	0.0705125			D=	2151.8
5	151.75	123.5			122.69	0.656028			rho=	3500	(fixed)
6	182.1	123.6			123.015	0.342779
7	212.45	123.4			123.339	0.00372235						RSS2=	3321.68
8	242.8	123.2			123.663	0.214768
9	273.15	121			123.988	8.92726
10	303.5	120.6			124.312	13.7808
11	333.85	120.3			124.637	18.8064
12	364.2	121.9			124.961	9.3697
13	394.55	123.8			125.285	2.20622
14	424.9	125.5			125.61	0.0120246
15	455.25	127.6			125.934	2.7757
16	485.6	125.8			126.258	0.209981
17	515.95	126.4			126.582	0.0333051
18	546.3	129.5			126.907	6.72502
19	576.65	128.4			127.231	1.36667
20	607	127.9			127.555	0.118918
21	637.35	127.1			127.879	0.60736
22	667.7	128.9			128.203	0.485123
23	698.05	130.8			128.528	5.16366
24	728.4	130.5			128.852	2.71673
25	758.75	129.9			129.176	0.524399
26	789.1	130			129.5	0.250076					best 10 estimates from 15
27	819.45	127.6			129.824	4.94609		10 estimates	→		1	2	3	4	5	6	7	8	9	10	mean	st.dev	st.error
28	849.8	130.9			130.148	0.565476		with		Q0	3070.7	2244.5	2550.6	2016.1	2165.1	2396.7	2100.4	2541.7	2600.7	2386.7	2407.32	291.381	92.1427
29	880.15	130.4			130.472	0.00518915		lsqnonlin(Matlab)		delta	0.1864	0.3613	0.3106	0.3502	0.2438	0.3116	0.3165	0.2016	0.3178	0.32	0.29198	0.0571109	0.01806
30	910.5	130.4			130.796	0.156842		fixed start values:		eta(x10-4)	8.4253	1.732	4.4929	2.1259	3.0788	3.9366	1.1741	5.3478	3.3481	1.3725	3.5034	2.09761	0.663324
31	940.85	130.6			131.12	0.27041		delta=0.3		D	3159.3	2305.9	2640.2	2082	2229.1	2480	2151.8	2615.3	2678.1	2440.6	2478.23	300.926	95.1611
32	971.2	131.2			131.444	0.0595192		eta=10-4		eps1(x10-6)	10.203	2.8425	6.5185	3.8795	5.2425	6.0701	2.0558	7.7922	4.7593	2.1195	5.14829	2.47167	0.781609
33	1001.55	132			131.768	0.0538696		eps1=10-4		residual	93.0841	93.0609	93.0708	93.0636	93.0671	93.0636	93.059	93.0768	93.0663	93.0591
34	1031.9	132.5			132.092	0.166613		random start values:									minimum
35	1062.25	131.9			132.416	0.26596		Q0 in [2000,3500]
36	1092.6	133.3			132.74	0.31406		D in {2000, 3500]
37	1122.95	133.8			133.063	0.542514
38	1153.3	132.1			133.387	1.65709
39	1183.65	132			133.711	2.92784
40	1214	133.9			134.035	0.0181951
↓		127.437			residual:	93.6217
↓
↓
↓
40	1214	133.9			134.035	0.0181951
41	1244.35	134.1			134.166	0.00431514
42	1274.7	135.3			134.296	1.00704
43	1305.05	132.8			134.427	2.64804
44	1335.4	132.8			134.558	3.09082
45	1365.75	131.2			134.689	12.1721
46	1396.1	132.7			134.82	4.49289
47	1426.45	132.7			134.95	5.06441
48	1456.8	130.5			135.081	20.9874
49	1487.15	130.9			135.212	18.5931
50	1517.5	132			135.343	11.174
51	1547.85	132.2			135.474	10.7159
52	1578.2	132.8			135.604	7.86398
53	1608.55	134.3			135.735	2.05934
54	1638.9	136.8			135.866	0.872736
55	1669.25	138.3			135.997	5.30588
56	1699.6	141.5			136.127	28.8659
57	1729.95	142.2			136.258	35.3068
58	1760.3	141.4			136.389	25.1122
59	1790.65	140.7			136.52	17.4763
60	1821	142.1			136.65	29.6995
61	1851.35	142.7			136.781	35.0345
62	1881.7	142.9			136.912	35.8593
63	1912.05	142.7			137.042	32.0077
64	1942.4	143.9			137.173	45.2499
65	1972.75	142.1			137.304	23.0024
66	2003.1	143.8			137.435	40.5179
67	2033.45	144.1			137.565	42.7017
68	2063.8	136.4			137.696	1.67977
69	2094.15	132.9			137.827	24.273
70	2124.5	130.7			137.957	52.6709
71	2154.85	130.8			138.088	53.1175
72	2185.2	130.7			138.219	56.5334
73	2215.55	132.1			138.35	39.0571
74	2245.9	133.7			138.48	22.8509
75	2276.25	134.4			138.611	17.7321
76	2306.6	135.9			138.742	8.07487
77	2336.95	136			138.872	8.25019
78	2367.3	138.8			139.003	0.041206
79	2397.65	139.4			139.134	0.0709328
80	2428	142.7			139.264	11.8038
81	2458.35	144.4			139.395	25.0499
82	2488.7	143.4			139.526	15.0104
83	2519.05	143.3			139.656	13.2763
84	2549.4	143.6			139.787	14.539
85	2579.75	144.4			139.918	20.0915
86	2610.1	144.5			140.048	19.8176
87	2640.45	146.3			140.179	37.4672
88	2670.8	146.6			140.31	39.5692
89	2701.15	146.6			140.44	37.9426
90	2731.5	147.7			140.571	50.8244
91	2761.85	148			140.702	53.2679
92	2792.2	148.5			140.832	58.796
93	2822.55	149.8			140.963	78.0965
94	2852.9	152.4			141.093	127.839
95	2883.25	148.5			141.224	52.9398
96	2913.6	144.5			141.355	9.89326
97	2943.95	141.7			141.485	0.0461131
98	2974.3	140.3			141.616	1.73152
99	3004.65	139.1			141.746	7.00387
100	3035	138.2			141.877	13.521
101	3065.35	140.5			142.008	2.27313
102	3095.7	143.3			142.138	1.34957
103	3126.05	145.3			142.269	9.18764
104	3156.4	145.7			142.399	10.8934
105	3186.75	147			142.53	19.9803
106	3217.1	150			142.661	53.866
107	3247.45	149.8			142.791	49.1227
108	3277.8	150.5			142.922	57.4288
109	3308.15	151.9			143.052	78.2801
110	3338.5	151.4			143.183	67.5196
111	3368.85	151.1			143.314	60.629
112	3399.2	150.3			143.444	47.0033
113	3429.55	147			143.575	11.7329
114	3459.9	145.7			143.705	3.97911
115	3490.25	142.1			143.836	3.01295
116	3520.6	139.7			143.966	18.2017
117	3550.95	138.6			144.097	30.2158
118	3581.3	137.4			144.227	46.6139
119	3611.65	137.5			144.358	47.0319
120	3642	137.2			144.489	53.1225
121	3672.35	136.2			144.619	70.8805
122	3702.7	136.9			144.75	61.6161
123	3733.05	138.3			144.88	43.298
124	3763.4	139			145.011	36.1279
125	3793.75	139.4			145.141	32.9611
126	3824.1	142			145.272	10.704
127	3854.45	144.3			145.402	1.21487
128	3884.8	145.1			145.533	0.187251
129	3915.15	146.5			145.663	0.700174
130	3945.5	147.3			145.794	2.26881
131	3975.85	147.9			145.924	3.9036
132	4006.2	148			146.055	3.784
133	4036.55	148.5			146.185	5.35809
134	4066.9	150.1			146.316	14.3206
135	4097.25	149.7			146.446	10.587
136	4127.6	148.1			146.577	2.32039
137	4157.95	149.2			146.707	6.21404
138	4188.3	151.6			146.838	22.6797
139	4218.65	152.5			146.968	30.6012
140	4249	154.2			147.099	50.4294
141	4279.35	151.2			147.229	15.768
142	4309.7	151.3			147.36	15.5269
143	4340.05	150.9			147.49	11.6278
144	4370.4	151.8			147.621	17.4682
145	4400.75	152.3			147.751	20.6938
146	4431.1	151.9			147.881	16.149
147	4461.45	151.2			148.012	10.1642
148	4491.8	148			148.142	0.0202535
149	4522.15	145.7			148.273	6.61909
150	4552.5	145.7			148.403	7.3073
151	4582.85	144.5			148.534	16.2702
152	4613.2	144.9			148.664	14.1683
153	4643.55	145.6			148.795	10.2049
154	4673.9	146.2			148.925	7.42527
155	4704.25	148.4			149.055	0.429497
156	4734.6	151.6			149.186	5.82845
157	4764.95	151.9			149.316	6.67602
158	4795.3	154.1			149.447	21.654
159	4825.65	153.1			149.577	12.4113
160	4856	152.5			149.707	7.79841
161	4886.35	151.3			149.838	2.1379
162	4916.7	148.3			149.968	2.78304
163	4947.05	145			150.099	25.9962
164	4977.4	141.1			150.229	83.3394
165	5007.75	139.2			150.359	124.533
166	5038.1	141.6			150.49	79.0289
167	5068.45	143.4			150.62	52.1314
168	5098.8	144.8			150.751	35.4095
169	5129.15	146.7			150.881	17.4805
170	5159.5	148.6			151.011	5.81458
171	5189.85	144.6			151.142	42.7941
172	5220.2	145.2			151.272	36.8702
173	5250.55	148.7			151.402	7.30325
174	5280.9	150			151.533	2.34952
175	5311.25	152.7			151.663	1.07501
176	5341.6	153.4			151.794	2.58074
177	5371.95	154.5			151.924	6.63637
178	5402.3	152.7			152.054	0.417014
179	5432.65	152.6			152.185	0.172574
180	5463	153.8			152.315	2.20545
181	5493.35	152.2			152.445	0.0601538
182	5523.7	151.9			152.576	0.456434
183	5554.05	151.9			152.706	0.649527
184	5584.4	150.6			152.836	5.00087
185	5614.75	152.8			152.967	0.0277519
186	5645.1	153.7			153.097	0.363715
187	5675.45	153.5			153.227	0.0744022
188	5705.8	153.3			153.358	0.0033119
189	5736.15	151.9			153.488	2.52131
190	5766.5	152.5			153.618	1.25031
191	5796.85	151.6			153.748	4.61597
		144.364				3321.68
